# Supplementary material for: Trends in SARS-CoV-2 infection prevalence during England’s roadmap out of lockdown, January to July 2021
Source: PLoS Comput Biol. 2022 Nov 23;18(11):e1010724. doi: 10.1371/journal.pcbi.1010724 (PMC9728904; doi:10.1371/journal.pcbi.1010724)
Supplement: S1 Table — Number of swab-tests and positive swab-tests for each round of REACT-1 (XLSX) [file pcbi.1010724.s001.xlsx]

## Sheet: SupTable1
							With date avaialble (%)
		Round		Tested swabs	Positive swabs		Tested swabs	Positive swabs		Start date	End date
		1		120620	159		110,994 (92.0)	151 (95.0)		2020-05-01	2020-06-01
		2		159199	123		157,428 (98.9)	123 (100)		2020-06-19	2020-07-07
		3		162821	54		162,618 (99.9)	54 (100)		2020-07-24	2020-08-11
		4		154325	137		154,045 (99.8)	137 (100)		2020-08-20	2020-09-08
		5		174949	824		173,917 (99.4)	816 (99.0)		2020-09-18	2020-10-05
		6		160175	1732		159,538 (99.6)	1,727 (99.7)		2020-10-16	2020-11-02
		7		168181	1299		167,929 (99.9)	1,298 (99.9)		2020-11-13	2020-12-03
		8		167642	2282		165,638 (98.8)	2,253 (98.7)		06/01/2021*	2021-01-22
		9		165456	689		165,336 (99.9)	689 (100)		2021-02-04	2021-02-22
		10		140844	227		140,655 (99.9)	227 (100)		2021-03-11	2021-03-30
		11		127408	115		127,274 (99.8)	115 (100)		2021-04-15	2021-05-03
		12**		108911	135		108,734 (99.8)	134 (99.3)		2021-05-20	2021-06-07
		13		98233	527		98,039 (99.8)	527 (100)		2021-06-24	2021-07-12
		* A small number of samples were obtainted before the official start date from 30/12/2020
		** Sampling strategy changed from round 12 onwards
