# Supplementary material for: Trends in SARS-CoV-2 infection prevalence during England’s roadmap out of lockdown, January to July 2021
Source: PLoS Comput Biol. 2022 Nov 23;18(11):e1010724. doi: 10.1371/journal.pcbi.1010724 (PMC9728904; doi:10.1371/journal.pcbi.1010724)
Supplement: S2 Table — Estimated time-lag parameter from segmented-exponential model fits to all data and subsets of the data. (XLSX) [file pcbi.1010724.s002.xlsx]

## Sheet: SupTable2
		Data		Subset		Time lag parameter (days)
		All data				7.70653	(	7.02642	,	9.63664	)
		All data (Model including vaccination and variant effects)				8.25466	(	7.06161	,	9.64054	)
		Region		North West		10.1613	(	5.971	,	13.8203	)
				North East		10.4578	(	1.78859	,	13.6288	)
				South East		4.12462	(	0.64443	,	10.4449	)
				South West		6.41688	(	1.00429	,	12.5078	)
				London		8.69909	(	6.20549	,	10.9972	)
				East of England		9.24995	(	0.317034	,	13.1644	)
				East Midlands		8.48658	(	0.242256	,	13.3212	)
				West Midlands		4.27707	(	0.191341	,	13.6258	)
				Yorkshire and The Humber		8.37412	(	2.46524	,	10.9737	)
		Age (years)		2022-12-05		4.3715	(	1.00362	,	11.3678	)
				18-34		8.62557	(	7.03675	,	10.1295	)
				35-54		8.62726	(	0.348512	,	13.2534	)
				55+		7.37311	(	2.77724	,	11.5608	)
